# Supplementary material for: It More than Adds Up: Interaction of Antibiotic Mixing and Temperature
Source: Life (Basel). 2021 Dec 20;11(12):1435. doi: 10.3390/life11121435 (PMC8703992; doi:10.3390/life11121435)
Supplement: Supplementary file 1 [file life-11-01435-s001.zip]

Archive with 1 entries (1 files):
- life-1498518-supplementary.pdf
